# Supplementary material for: Modulating the Oxygen Reduction Reaction Performance via Precisely Tuned Reactive Sites in Porphyrin-Based Covalent Organic Frameworks
Source: Molecules. 2023 Jun 9;28(12):4680. doi: 10.3390/molecules28124680 (PMC10301357; doi:10.3390/molecules28124680)
Supplement: Supplementary file 1 [file molecules-28-04680-s001.zip]

Archive with 1 entries (1 files):
- molecules-2418115-supplementary.pdf
